# Supplementary material for: Mental models use common neural spatial structure for spatial and abstract content
Source: Commun Biol. 2020 Jan 9;3:17. doi: 10.1038/s42003-019-0740-8 (PMC6952387; doi:10.1038/s42003-019-0740-8)
Supplement: Supplementary file 2 — Supplementary Data 1 [file 42003_2019_740_MOESM2_ESM.xlsx]

## Sheet: Paired_Heights_Accuracy
ID	Session	Type	Accuracy
301	Session 1	Paired Height	1
301	Session 2	Paired Height	1
301	Scan	Paired Height	1
301	Session 1	Paired Price	1
301	Session 2	Paired Price	1
301	Scan	Paired Price	1
301	Session 1	Paired Abstract	1
301	Session 2	Paired Abstract	1
301	Scan	Paired Abstract	1
302	Session 1	Paired Height	1
302	Session 2	Paired Height	1
302	Scan	Paired Height	1
302	Session 1	Paired Price	1
302	Session 2	Paired Price	1
302	Scan	Paired Price	1
302	Session 1	Paired Abstract	0.8
302	Session 2	Paired Abstract	1
302	Scan	Paired Abstract	1
304	Session 1	Paired Height	1
304	Session 2	Paired Height	1
304	Scan	Paired Height	0.9
304	Session 1	Paired Price	0.9
304	Session 2	Paired Price	1
304	Scan	Paired Price	1
304	Session 1	Paired Abstract	0.9
304	Session 2	Paired Abstract	1
304	Scan	Paired Abstract	1
306	Session 1	Paired Height	0.9
306	Session 2	Paired Height	1
306	Scan	Paired Height	1
306	Session 1	Paired Price	0.9
306	Session 2	Paired Price	1
306	Scan	Paired Price	1
306	Session 1	Paired Abstract	1
306	Session 2	Paired Abstract	1
306	Scan	Paired Abstract	0.9
307	Session 1	Paired Height	1
307	Session 2	Paired Height	0.9
307	Scan	Paired Height	0.9
307	Session 1	Paired Price	1
307	Session 2	Paired Price	1
307	Scan	Paired Price	1
307	Session 1	Paired Abstract	1
307	Session 2	Paired Abstract	1
307	Scan	Paired Abstract	1
308	Session 1	Paired Height	1
308	Session 2	Paired Height	1
308	Scan	Paired Height	0.9
308	Session 1	Paired Price	0.7
308	Session 2	Paired Price	1
308	Scan	Paired Price	1
308	Session 1	Paired Abstract	0.8
308	Session 2	Paired Abstract	1
308	Scan	Paired Abstract	1
309	Session 1	Paired Height	1
309	Session 2	Paired Height	1
309	Scan	Paired Height	1
309	Session 1	Paired Price	1
309	Session 2	Paired Price	1
309	Scan	Paired Price	1
309	Session 1	Paired Abstract	0.7
309	Session 2	Paired Abstract	0.9
309	Scan	Paired Abstract	1
310	Session 1	Paired Height	1
310	Session 2	Paired Height	0.9
310	Scan	Paired Height	1
310	Session 1	Paired Price	1
310	Session 2	Paired Price	1
310	Scan	Paired Price	1
310	Session 1	Paired Abstract	1
310	Session 2	Paired Abstract	0.9
310	Scan	Paired Abstract	1
311	Session 1	Paired Height	1
311	Session 2	Paired Height	1
311	Scan	Paired Height	1
311	Session 1	Paired Price	1
311	Session 2	Paired Price	1
311	Scan	Paired Price	1
311	Session 1	Paired Abstract	1
311	Session 2	Paired Abstract	1
311	Scan	Paired Abstract	1
313	Session 1	Paired Height	0.9
313	Session 2	Paired Height	0.8
313	Scan	Paired Height	1
313	Session 1	Paired Price	1
313	Session 2	Paired Price	0.9
313	Scan	Paired Price	1
313	Session 1	Paired Abstract	0.4
313	Session 2	Paired Abstract	0.5
313	Scan	Paired Abstract	0.6
314	Session 1	Paired Height	1
314	Session 2	Paired Height	1
314	Scan	Paired Height	1
314	Session 1	Paired Price	1
314	Session 2	Paired Price	1
314	Scan	Paired Price	1
314	Session 1	Paired Abstract	0.6
314	Session 2	Paired Abstract	1
314	Scan	Paired Abstract	1
315	Session 1	Paired Height	0.9
315	Session 2	Paired Height	1
315	Scan	Paired Height	1
315	Session 1	Paired Price	1
315	Session 2	Paired Price	1
315	Scan	Paired Price	1
315	Session 1	Paired Abstract	1
315	Session 2	Paired Abstract	1
315	Scan	Paired Abstract	1
317	Session 1	Paired Height	1
317	Session 2	Paired Height	1
317	Scan	Paired Height	1
317	Session 1	Paired Price	0.8
317	Session 2	Paired Price	1
317	Scan	Paired Price	1
317	Session 1	Paired Abstract	0.8
317	Session 2	Paired Abstract	0.9
317	Scan	Paired Abstract	1
318	Session 1	Paired Height	1
318	Session 2	Paired Height	1
318	Scan	Paired Height	1
318	Session 1	Paired Price	1
318	Session 2	Paired Price	1
318	Scan	Paired Price	1
318	Session 1	Paired Abstract	1
318	Session 2	Paired Abstract	1
318	Scan	Paired Abstract	1
320	Session 1	Paired Height	1
320	Session 2	Paired Height	1
320	Scan	Paired Height	0.9
320	Session 1	Paired Price	1
320	Session 2	Paired Price	1
320	Scan	Paired Price	0.9
320	Session 1	Paired Abstract	0.8
320	Session 2	Paired Abstract	1
320	Scan	Paired Abstract	0.9
322	Session 1	Paired Height	1
322	Session 2	Paired Height	1
322	Scan	Paired Height	1
322	Session 1	Paired Price	1
322	Session 2	Paired Price	1
322	Scan	Paired Price	1
322	Session 1	Paired Abstract	1
322	Session 2	Paired Abstract	1
322	Scan	Paired Abstract	1
324	Session 1	Paired Height	1
324	Session 2	Paired Height	1
324	Scan	Paired Height	1
324	Session 1	Paired Price	1
324	Session 2	Paired Price	1
324	Scan	Paired Price	1
324	Session 1	Paired Abstract	1
324	Session 2	Paired Abstract	0.9
324	Scan	Paired Abstract	1
325	Session 1	Paired Height	0.8
325	Session 2	Paired Height	1
325	Scan	Paired Height	1
325	Session 1	Paired Price	1
325	Session 2	Paired Price	1
325	Scan	Paired Price	1
325	Session 1	Paired Abstract	0.4
325	Session 2	Paired Abstract	1
325	Scan	Paired Abstract	1
326	Session 1	Paired Height	1
326	Session 2	Paired Height	1
326	Scan	Paired Height	1
326	Session 1	Paired Price	1
326	Session 2	Paired Price	1
326	Scan	Paired Price	1
326	Session 1	Paired Abstract	0.7
326	Session 2	Paired Abstract	1
326	Scan	Paired Abstract	1
327	Session 1	Paired Height	0.9
327	Session 2	Paired Height	1
327	Scan	Paired Height	1
327	Session 1	Paired Price	1
327	Session 2	Paired Price	1
327	Scan	Paired Price	1
327	Session 1	Paired Abstract	1
327	Session 2	Paired Abstract	1
327	Scan	Paired Abstract	1
328	Session 1	Paired Height	0.5
328	Session 2	Paired Height	0.9
328	Scan	Paired Height	1
328	Session 1	Paired Price	0.7
328	Session 2	Paired Price	0.8
328	Scan	Paired Price	0.6
328	Session 1	Paired Abstract	0.9
328	Session 2	Paired Abstract	0.9
328	Scan	Paired Abstract	1

## Sheet: Hierarchy_Spearman_Rho
ID	Session	Type	Rho
301	Session 1	Height	1
301	Session 2	Height	1
301	Scan	Height	1
301	Session 1	Price	1
301	Session 2	Price	1
301	Scan	Price	1
301	Session 1	Abstract	1
301	Session 2	Abstract	1
301	Scan	Abstract	1
302	Session 1	Height	1
302	Session 2	Height	1
302	Scan	Height	1
302	Session 1	Price	1
302	Session 2	Price	1
302	Scan	Price	1
302	Session 1	Abstract	0.5
302	Session 2	Abstract	1
302	Scan	Abstract	1
304	Session 1	Height	1
304	Session 2	Height	1
304	Scan	Height	1
304	Session 1	Price	0.9
304	Session 2	Price	1
304	Scan	Price	1
304	Session 1	Abstract	0.9
304	Session 2	Abstract	1
304	Scan	Abstract	1
306	Session 1	Height	1
306	Session 2	Height	1
306	Scan	Height	1
306	Session 1	Price	0.9
306	Session 2	Price	1
306	Scan	Price	1
306	Session 1	Abstract	1
306	Session 2	Abstract	1
306	Scan	Abstract	1
307	Session 1	Height	1
307	Session 2	Height	1
307	Scan	Height	1
307	Session 1	Price	1
307	Session 2	Price	1
307	Scan	Price	1
307	Session 1	Abstract	1
307	Session 2	Abstract	1
307	Scan	Abstract	1
308	Session 1	Height	1
308	Session 2	Height	1
308	Scan	Height	1
308	Session 1	Price	0.7
308	Session 2	Price	0.9
308	Scan	Price	1
308	Session 1	Abstract	0.7
308	Session 2	Abstract	1
308	Scan	Abstract	1
309	Session 1	Height	1
309	Session 2	Height	1
309	Scan	Height	1
309	Session 1	Price	1
309	Session 2	Price	1
309	Scan	Price	1
309	Session 1	Abstract	1
309	Session 2	Abstract	1
309	Scan	Abstract	1
310	Session 1	Height	1
310	Session 2	Height	1
310	Scan	Height	1
310	Session 1	Price	1
310	Session 2	Price	1
310	Scan	Price	1
310	Session 1	Abstract	1
310	Session 2	Abstract	1
310	Scan	Abstract	1
311	Session 1	Height	1
311	Session 2	Height	1
311	Scan	Height	1
311	Session 1	Price	1
311	Session 2	Price	1
311	Scan	Price	1
311	Session 1	Abstract	1
311	Session 2	Abstract	1
311	Scan	Abstract	1
313	Session 1	Height	0.7
313	Session 2	Height	0.7
313	Scan	Height	1
313	Session 1	Price	1
313	Session 2	Price	1
313	Scan	Price	1
313	Session 1	Abstract	0.3
313	Session 2	Abstract	-0.639602
313	Scan	Abstract	-0.9
314	Session 1	Height	1
314	Session 2	Height	1
314	Scan	Height	1
314	Session 1	Price	1
314	Session 2	Price	1
314	Scan	Price	1
314	Session 1	Abstract	0.8
314	Session 2	Abstract	1
314	Scan	Abstract	1
315	Session 1	Height	1
315	Session 2	Height	1
315	Scan	Height	1
315	Session 1	Price	1
315	Session 2	Price	1
315	Scan	Price	1
315	Session 1	Abstract	1
315	Session 2	Abstract	1
315	Scan	Abstract	1
317	Session 1	Height	1
317	Session 2	Height	1
317	Scan	Height	1
317	Session 1	Price	0.5
317	Session 2	Price	1
317	Scan	Price	1
317	Session 1	Abstract	0.2
317	Session 2	Abstract	1
317	Scan	Abstract	1
318	Session 1	Height	1
318	Session 2	Height	1
318	Scan	Height	1
318	Session 1	Price	1
318	Session 2	Price	1
318	Scan	Price	1
318	Session 1	Abstract	1
318	Session 2	Abstract	1
318	Scan	Abstract	1
320	Session 1	Height	1
320	Session 2	Height	1
320	Scan	Height	1
320	Session 1	Price	1
320	Session 2	Price	1
320	Scan	Price	1
320	Session 1	Abstract	1
320	Session 2	Abstract	1
320	Scan	Abstract	1
321	Session 1	Height	0.7
321	Session 2	Height	1
321	Session 1	Price	1
321	Session 2	Price	1
321	Session 1	Abstract	1
321	Session 2	Abstract	1
323	Session 1	Height	1
323	Session 2	Height	1
323	Scan	Height	1
323	Session 1	Price	1
323	Session 2	Price	1
323	Scan	Price	1
323	Session 1	Abstract	1
323	Session 2	Abstract	1
323	Scan	Abstract	1
325	Session 1	Height	0.9
325	Session 2	Height	1
325	Scan	Height	1
325	Session 1	Price	1
325	Session 2	Price	1
325	Scan	Price	1
325	Session 1	Abstract	-0.1
325	Session 2	Abstract	1
325	Scan	Abstract	1
326	Session 1	Height	1
326	Session 2	Height	1
326	Scan	Height	1
326	Session 1	Price	1
326	Session 2	Price	1
326	Scan	Price	1
326	Session 1	Abstract	0.6
326	Session 2	Abstract	1
326	Scan	Abstract	1
327	Session 1	Height	1
327	Session 2	Height	1
327	Scan	Height	1
327	Session 1	Price	1
327	Session 2	Price	1
327	Scan	Price	1
327	Session 1	Abstract	1
327	Session 2	Abstract	1
327	Scan	Abstract	1
328	Session 1	Height	0.9
328	Session 2	Height	1
328	Scan	Height	1
328	Session 1	Price	0.7
328	Session 2	Price	0.6
328	Scan	Price	0.1
328	Session 1	Abstract	0.7
328	Session 2	Abstract	0.9
328	Scan	Abstract	1
